# Supplementary material for: Large-Scale Evaluation of Candidate Genes Identifies Associations between VEGF Polymorphisms and Bladder Cancer Risk
Source: PLoS Genet. 2007 Feb 23;3(2):e29. doi: 10.1371/journal.pgen.0030029 (PMC1802828; doi:10.1371/journal.pgen.0030029)
Supplement: Table S4 — (19 KB XLS). [file pgen.0030029.st004.xls]

## Sheet: Sheet1
Gene	rs number	Genotype	Cases	Controls
VEGF	rs9394963	GG	404	391
		GT	398	375
		TT	85	104
VEGF	rs833052	CC	677	687
		CA	209	189
		AA	19	8
VEGF	rs866236	CC	503	488
		CT	315	329
		TT	63	54
VEGF	rs833057	TT	522	509
		TG	310	314
		GG	53	51
VEGF	rs1109324	GG	623	645
		GT	243	221
		TT	25	10
VEGF	rs1547651	AA	619	638
		AT	251	231
		TT	27	9
VEGF	rs833060	GG	457	461
		GT	367	353
		TT	62	57
VEGF	rs699947	CC	261	268
		CA	471	447
		AA	220	214
VEGF	rs1005230	CC	296	301
		CT	541	496
		TT	249	236
VEGF	rs1570360	GG	431	389
		GA	383	407
		AA	78	82
VEGF	rs833061	TT	237	243
		TC	434	432
		CC	216	198
VEGF	rs2010963	GG	388	387
		GC	395	396
		CC	98	93
VEGF	rs25648	CC	746	752
		CT	296	271
		TT	43	8
VEGF	rs833067	TT	241	243
		TC	436	428
		CC	208	200
VEGF	rs3025042	GG	879	859
		GT	16	18
		TT	0	0
VEGF	rs833068	GG	385	382
		AG	407	397
		AA	100	97
VEGF	rs3024994	CC	837	783
		CT	69	96
		TT	0	2
VEGF	rs735286	CC	431	429
		CT	377	367
		TT	81	76
VEGF	rs3024998	CC	399	392
		CT	391	390
		TT	98	93
VEGF	rs3025000	CC	432	437
		CT	377	361
		TT	78	76
VEGF	rs3025006	CC	346	322
		CT	408	412
		TT	132	137
VEGF	rs3025030	GG	708	669
		GC	165	199
		CC	10	6
VEGF	rs3025033	AA	668	631
		AG	203	230
		GG	17	11
VEGF	rs3025035	CC	707	706
		CT	170	163
		TT	17	11
VEGF	rs3025036	CC	396	381
		CG	380	410
		GG	115	82
VEGF	rs998584	CC	234	237
		CA	439	450
		AA	212	177
VEGF	rs3025039	CC	852	787
		CT	217	235
		TT	17	11
VEGF	rs25648	CC	746	752
		CT	296	271
		TT	43	8
GHR	rs6878512	CC	721	736
		CT	307	264
		TT	58	33
PTH	rs6254	GG	496	401
		AG	468	487
		AA	122	144
ROS1	rs1998206	AA	828	720
		AC	236	281
		CC	22	32
PLA2G6	rs4376	AA	901	820
		AG	170	203
		GG	12	10
XRCC4	rs1805377	GG	841	852
		AG	232	168
		AA	13	12
ZNF350	rs2278415	AA	847	761
		AT	231	255
		TT	6	15
PLA2G6	rs132987	CC	897	816
		CT	176	206
		TT	13	11
RB1CC1	rs17337252	TT	325	279
		CT	540	494
		CC	216	257
TERT	rs1801075	AA	763	670
		AG	283	321
		GG	40	42
XRCC4	rs2891980	TT	842	851
		CT	230	169
		CC	13	12
FZD7	rs12474408	GG	544	456
		AG	444	465
		CC	97	111
CETP	rs820299	AA	387	317
		AG	511	514
		GG	186	201
CYP24A1	rs2259735	GG	368	392
		AG	513	489
		AA	205	152
FZD7	rs13034206	CC	543	457
		CT	445	464
		TT	97	111
ZNF350	rs2278414	CC	847	765
		CT	232	253
		TT	6	15
CYP24A1	rs2259735	AA	336	362
		AG	530	502
		GG	219	169
PLA2G6	rs84473	GG	244	270
		AG	551	514
		AA	288	246
LIPC	rs1869145	TT	657	567
		CT	372	374
		CC	49	77
PTH	rs177706	GG	455	487
		AG	491	441
		AA	140	105
ESR1	rs2071454	TT	846	855
		GT	221	165
		GG	18	13
STK11	rs741764	CC	646	613
		CT	396	344
		TT	44	75
ARHGDIB	rs921	CC	851	797
		CT	203	225
		TT	31	11
HSD17B4	rs246965	AA	249	285
		AG	559	496
		GG	277	252
GPX4	rs8178977	GG	647	609
		CG	373	388
		CC	64	33
STAT1	rs2066804	CC	631	610
		CT	398	350
		TT	57	73
SHBG	rs6257	TT	905	834
		CT	165	193
		CC	16	6
CYP7B1	rs3779870	CC	451	376
		CT	477	520
		TT	146	129
